# Supplementary material for: Characteristics of glucose and lipid metabolism and the interaction between gut microbiota and colonic mucosal immunity in pigs during cold exposure
Source: J Anim Sci Biotechnol. 2023 Jul 4;14:84. doi: 10.1186/s40104-023-00886-5 (PMC10318708; doi:10.1186/s40104-023-00886-5)
Supplement: Supplementary file 4 — Additional file 4: Table S4. Details of primary and secondary antibodies involved in Western blot. [file 40104_2023_886_MOESM4_ESM.xlsx]

## Sheet: Sheet1
Table S4 Information for primary and secondary antibodies
Primary antibodies	Dilution ratio	Source of antibodies	Cat.No.
Occludin Rabbit pAb	1：1000	ABclonal, Wuhan, China	A2601
Cleaved Caspase1 Rb pAb	1：1000	Wanleibio, Sheyang, China	WL02996
Rabbit Anti-GLUT1 antibody	1：1000	Bioss, Beijing, China	bs-0472R
Rabbit Anti-Bax antibody	1：1000	Bimake，Houston，TX， USA	A5131
Rabbit Anti-TLR4 antibody	1：1000	Bioss, Beijing, China	bs-20594R
Rabbit Anti-mature-IL-1β antibody	1：1000	Wanleibio, Shenyang, China	WL00891
Rabbit Anti-MyD88 antibody	1：1000	Bimake，Houston，TX， USA	A5440
β-Actin Rabbit mAb	1：50000	ABclonal, Wuhan, China	AC038
Rabbit Anti-BNIP3 antibody	1：1000	Bioss, Beijing, China	bs-4239R
PINK1 Rabbit pAb	1：1000	ABclonal, Wuhan, China	A7131
Rabbit Anti-CPT1A antibody	1：1000	Bioss, Beijing, China	bs-23779R
ATGL/PNPLA2 Rabbit mAb	1：1000	ABclonal, Wuhan, China	A5126
Secondary antibody	Dilution ratio	Source of antibodies	Cat.No.
HRP Goat Anti-Rabbit IgG (H+L)	1：5000	ABclonal, Wuhan, China	AS014
