# Supplementary material for: Characteristics of glucose and lipid metabolism and the interaction between gut microbiota and colonic mucosal immunity in pigs during cold exposure
Source: J Anim Sci Biotechnol. 2023 Jul 4;14:84. doi: 10.1186/s40104-023-00886-5 (PMC10318708; doi:10.1186/s40104-023-00886-5)
Supplement: Supplementary file 5 — Additional file 5: Table S5. Differential metabolites enriched in the plasma metabolome. [file 40104_2023_886_MOESM5_ESM.xlsx]

## Sheet: Min pigs（negtive）
#Compound_ID	MCS_Num	MCS_Min	MCS_Max	MCS_Mean	MCS_SD	MCS_RSD	MC_Num	MC_Min	MC_Max	MC_Mean	MC_SD	MC_RSD	Fold_Change	|log2(FC)|	P-value	P-adjust	Significant	Compound_Name	Formula	Retention_Time	Mass	Height	CAS_ID	KEGG_ID
neg0116	5	137834	215697	186050	30940	0.1663	5	62653	110660	83009	17818	0.2147	2.2413	1.1644	0.0002	0.0414	Up	Asp Arg Asp	C14 H24 N6 O8	18.5052	404.166	55896.8	--	--
neg0162	5	12430	30683	19317	7719	0.3996	2	45495	50229	47862	3347	0.0699	0.4036	1.309	0.0197	0.439	Down	--	--	--	793.505	58077.3	--	--
neg0215	5	55751	121348	72769	27812	0.3822	5	23238	47028	36246	9923	0.2738	2.0076	1.0055	0.0084	0.439	Up	Rosarin（一种植物提取物）	C20 H28 O10	18.2692	428.166	26634.5	84954-93-8	--
neg0245	5	22077	43438	29225	9431	0.3227	2	63588	71641	67614	5694	0.0842	0.4322	1.2101	0.0123	0.439	Down	C16-OH Sulfatide	C40 H77 N O12 S	24.4377	795.517	58077.3	--	--
neg0319	5	14066	25572	18996	4744	0.2498	5	41268	97398	74941	25108	0.335	0.2535	1.98	0.0002	0.0414	Down	--	--	--	542.08	9092.88	--	--
neg0404	4	28983	65931	41605	16537	0.3975	5	10352	29230	18736	6916	0.3692	2.2206	1.1509	0.0141	0.439	Up	DL-2-Aminoadipic acid	C6 H11 N O4	0.808609	161.069	12037.3	542-32-5	--
neg0405	5	14390	27067	23015	5448	0.2368	4	5562	10195	7802	2025	0.2596	2.9496	1.5605	0.0005	0.101	Up	17beta-Hydroxy-4-methylandrost-4-en-3-one	C20 H30 O2	17.6265	302.225	13265.7	--	C15412
neg0453	3	24587	45940	32225	11902	0.3694	3	6590	16333	10653	5068	0.4758	3.0249	1.5969	0.0266	0.4672	Up	--	--	--	669.269	9579.16	--	--
neg0492	5	14883	35532	23998	8772	0.3656	5	6319	11395	8370	2201	0.263	2.8671	1.5196	0.001	0.143	Up	Ala Asp Arg	C13 H24 N6 O6	19.2377	360.176	10040	--	--
neg0553	5	9527	21774	16127	5891	0.3653	3	6713	8629	7778	975	0.1255	2.0734	1.052	0.0347	0.5566	Up	--	--	--	161.943	9698.58	--	--
neg0601	5	9265	33563	21342	10015	0.4693	5	5255	16179	9298	4401	0.4733	2.2953	1.1987	0.0334	0.5471	Up	--	--	--	651.465	7102.14	--	--
neg0683	3	13905	22495	18257	4296	0.2353	3	6195	9807	8365	1912	0.2287	2.1826	1.1261	0.0173	0.439	Up	Aquifoliunine EII	C34 H43 N O16	10.37	721.262	4240.93	--	--
neg0770	3	13905	22495	18257	4296	0.2353	3	6195	9807	8365	1912	0.2287	2.1826	1.1261	0.0173	0.439	Up	Aquifoliunine EII	C34 H43 N O16	10.37	721.262	4240.93	--	--
neg0910	2	19281	37471	28376	12862	0.4533	5	6437	15178	9953	3368	0.3384	2.851	1.5115	0.0182	0.439	Up	Citric acid	C6 H8 O7	0.840824	192.027	20076.7	77-92-9	C00158
neg1071	3	5275	8542	6507	1775	0.2728	2	13785	18831	16308	3568	0.2188	0.399	1.3254	0.0258	0.4672	Down	Norerythrostachaldine	C23 H37 N O5	17.8761	407.264	3393.24	55729-25-4	C08701
neg1184	4	8060	16773	12044	3608	0.2996	2	5182	5492	5337	219	0.0411	2.2568	1.1743	0.0262	0.4672	Up	(22S)-1伪,22,25-trihydroxy-26,27-dimethyl-23,23,24,24-tetradehydrovitamin D3 / (22S)-1伪,22,25-trihydroxy-26,27-dimethyl-23,23,24,24-tetradehydrocholecalciferol	C29 H44 O4	14.0699	456.323	3306.09	--	--
neg1191	5	7131	15761	11369	3284	0.2889	2	16987	34369	25678	12290	0.4787	0.4428	1.1754	0.0431	0.58	Down	Eicosanedioic acid	C20 H38 O4	17.0612	342.277	6632.8	--	--
neg1197	4	5834	15505	11337	4425	0.3903	5	31262	95921	52231	25191	0.4823	0.2171	2.2039	0.0011	0.143	Down	PA(12:0/20:0)	C35 H69 O8 P	19.4842	648.472	5355.54	--	--
neg1199	5	7237	15966	10788	3428	0.3178	5	27418	52310	40574	10207	0.2516	0.2659	1.9111	0.0001	0.0414	Down	Dulcoside A	C38 H60 O17	20.671	788.379	6802.11	64432-06-0	--

## Sheet: Min pigs (positive)
#Compound_ID	MCS_Num	MCS_Min	MCS_Max	MCS_Mean	MCS_SD	MCS_RSD	MC_Num	MC_Min	MC_Max	MC_Mean	MC_SD	MC_RSD	Fold_Change	|log2(FC)|	P-value	P-adjust	Significant	Compound_Name	Formula	Retention_Time	Mass	Height	CAS_ID	KEGG_ID
pos00949	2	5310889	6529337	5920113	861572	0.1455	2	11562198	13373961	12468079	1281109	0.1028	0.4748	1.0745	0.0274	0.7517	Down	2-Amino-3-methyl-1-butanol	C5 H13 N O	13.2975	103.1	83601.1	473-75-6	--
pos01506	5	139710	415893	249752	105176	0.4211	5	60261	207088	121655	60049	0.4936	2.0529	1.0377	0.0308	0.7797	Up	n-acetyldopamine	C10 H13 N O3	6.14154	195.089	159704	2494-12-04	--
pos01575	5	13234	33417	24679	8666	0.3512	3	5352	14490	9483	4631	0.4884	2.6023	1.3798	0.0195	0.7493	Up	--	--	--	1298.32	35662.9	--	--
pos01802	5	7369743	26659656	17555631	7359380	0.4192	5	890800	1506770	1155983	263798	0.2282	15.1868	3.9247	0	0.0198	Up	--	--	--	801.535	672575	--	--
pos02867	5	394744	1451282	927954	452672	0.4878	3	286468	364155	335953	42994	0.128	2.7622	1.4658	0.0386	0.8	Up	1-Propenyl propyl disulfide	C6 H12 S2	1.5759	148.039	90381.8	5905-46-4	--
pos02912	5	138346	321712	254925	69604	0.273	5	330137	770507	515789	167754	0.3252	0.4942	1.0167	0.0092	0.7493	Down	GW 610	C15 H12 F N O2 S	1.549	289.055	15915.4	872726-44-8	--
pos02968	5	112520	396614	227417	106885	0.47	5	86233	149638	106149	25571	0.2409	2.1424	1.0992	0.0165	0.7493	Up	Isopropyl 3-(3,4-dihydroxyphenyl)-2-hydroxypropanoate	C12 H16 O5	6.36717	240.099	42116.4	--	--
pos04257	5	83114	319754	198178	91943	0.4639	4	27309	46545	37403	8127	0.2173	5.2984	2.4056	0.0008	0.4651	Up	PI(17:0/22:6(4Z,7Z,10Z,13Z,16Z,19Z))	C48 H81 O13 P	11.8394	896.539	14081.7	--	--
pos04310	5	22656	84376	50514	22915	0.4536	3	7716	20266	13240	6408	0.484	3.8152	1.9318	0.0097	0.7493	Up	6,9,12,15,18,21-Tetracosahexaynoic acid	C24 H24 O2	7.098	344.179	23843.3	--	--
pos04439	2	188511	338720	263615	106213	0.4029	3	62823	104248	84161	20740	0.2464	3.1323	1.6472	0.0305	0.7764	Up	1-(1-Pyrrolidinyl)-2-propanone	C7 H13 N O	1.80611	127.1	14020.6	54151-38-1	--
pos04838	2	131075	211875	171475	57134	0.3332	2	30237	35264	32750	3554	0.1085	5.2358	2.3884	0.0231	0.7493	Up	Trp Arg Ser	C20 H29 N7 O5	9.194	447.224	9993.73	--	--
pos04951	5	109313	225715	181838	44536	0.2449	5	22511	65434	50456	17801	0.3528	3.6039	1.8495	0.0005	0.3839	Up	--	--	--	207.091	25477.8	--	--
pos05321	5	54025	159468	89429	43064	0.4815	5	14393	50046	32140	14438	0.4492	2.7825	1.4764	0.0083	0.7493	Up	Allithiamine	C15 H22 N4 O2 S2	7.93309	354.122	80594.8	554-44-9	--
pos05358	2	504915	870517	687716	258519	0.3759	3	84032	179752	122581	50503	0.412	5.6103	2.4881	0.0163	0.7493	Up	Deltorphin B	C38 H54 N8 O10	19.934	782.391	14383.8	122752-16-3	C18095
pos05564	2	315310	325557	320433	7245	0.0226	3	34533	91898	70803	31550	0.4456	4.5257	2.1781	0.0296	0.768	Up	Ala-HoPhe-OH	C18 H18 N2 O6	2.119	358.114	7680.23	--	--
pos05592	5	121171	433516	251376	125246	0.4982	5	226613	836967	584316	255556	0.4374	0.4302	1.2169	0.0343	0.7855	Down	Methyl 3b-hydroxy-13(18)-oleanen-28-oate	C33 H52 O4	20.9142	512.381	7997.63	--	--
pos05637	5	176734	256715	213041	37224	0.1747	4	48851	110671	70384	27504	0.3908	3.0268	1.5978	0.0003	0.3215	Up	Arabinosylhypoxanthine	C10 H12 N4 O5	1.562	268.082	134007	7013-16-3	--
pos05664	3	88602	172351	121331	44770	0.369	5	233478	404407	296045	67181	0.2269	0.4098	1.2869	0.0033	0.6562	Down	Octadecyl fumarate	C22 H40 O4	19.1921	368.292	17079.3	1741-93-1	--
pos05927	5	79797	143872	113219	26383	0.233	5	26716	80775	47986	22799	0.4751	2.3594	1.2384	0.0042	0.6562	Up	Glyinflanin H	C19 H16 O4	1.54862	308.107	5318.5	164123-54-0	--
pos06504	5	25233	47586	36402	8988	0.2469	3	8646	17459	12575	4483	0.3565	2.8947	1.5334	0.0023	0.6562	Up	--	--	--	523.442	8784.99	--	--
pos06517	3	34975	102083	70392	33708	0.4789	3	16613	27979	20469	6504	0.3178	3.4389	1.7819	0.0313	0.7815	Up	formyl 14-methyl-8E-hexadecenoate	C18 H34 O2	16.7041	282.257	15896.3	--	--
pos06842	2	109406	143654	126530	24216	0.1914	2	42883	58833	50858	11278	0.2218	2.4879	1.3149	0.0483	0.8154	Up	4-Vinylcyclohexene	C8 H12	11.0506	108.094	12379.2	100-40-3	C19310
pos06911	5	20623	61879	42510	18693	0.4397	3	9534	19506	13191	5491	0.4163	3.2227	1.6883	0.0166	0.7493	Up	coumarin-SAHA	C18 H22 N2 O5	9.27555	346.156	14339.8	--	--
pos06970	4	52741	141680	89783	38053	0.4238	5	19198	42057	30029	8636	0.2876	2.9898	1.5801	0.0027	0.6562	Up	Isoprothiolane sulfoxide	C12 H18 O5 S2	1.5657	306.059	5727.89	52303-69-2	C11112
pos07151	5	31732	59213	41625	10704	0.2572	5	40364	142478	102735	50145	0.4881	0.4052	1.3034	0.024	0.7493	Down	--	--	--	302.285	4132.57	--	--
pos07424	5	29779	109306	70659	34860	0.4934	5	10324	35807	22345	10367	0.464	3.1622	1.6609	0.0109	0.7493	Up	(7E)-2-acetyl-2,3,4,5-tetrahydrooxonine-6,9-dione	C10 H12 O4	6.49954	196.072	11436.1	--	--
pos07762	3	46767	53855	50491	3557	0.0705	2	11084	11182	11133	69	0.0062	4.5353	2.1812	0.0001	0.1635	Up	--	--	--	581.453	5613.81	--	--
pos07778	5	50789	100615	76679	18766	0.2447	3	16500	43476	33916	15107	0.4454	2.2608	1.1769	0.0196	0.7493	Up	Triphenyl phosphate	C18 H15 O4 P	1.53862	326.07	3125.46	115-86-6	C14235
pos07809	2	62775	84268	73521	15197	0.2067	5	13590	42800	26858	11297	0.4206	2.7374	1.4528	0.0248	0.7493	Up	Kuwanon L	C35 H30 O11	3.848	626.173	6121.95	88524-65-6	--
pos08104	5	13428	50970	36776	15055	0.4094	5	10269	21871	16135	5238	0.3246	2.2792	1.1885	0.0276	0.7529	Up	IPSP	C9 H21 O3 P S3	5.861	304.038	3928.69	5827-05-04	C19000
pos08329	2	42394	67480	54937	17738	0.3229	2	13382	15670	14526	1617	0.1114	3.782	1.9191	0.0335	0.7855	Up	Kanamycin A 3'-phosphate	C18 H37 N4 O14 P	7.284	564.204	16744.9	17029-36-6	C03281
pos08381	4	29312	69338	45728	16927	0.3702	4	11699	35364	20972	10316	0.4919	2.1804	1.1246	0.0324	0.7855	Up	Tyr Phe Gln	C23 H28 N4 O6	8.42262	456.201	7854.09	--	--
pos08792	5	85656	216543	153083	47318	0.3091	5	35893	85922	53322	19868	0.3726	2.8709	1.5215	0.0012	0.4759	Up	3-(2-Heptenyloxy)-2-hydroxypropyl undecanoate	C21 H40 O4	19.149	356.294	10242.8	--	--
pos08884	4	124745	339655	232122	94125	0.4055	3	62833	104258	84044	20730	0.2467	2.7619	1.4657	0.0199	0.7493	Up	1-(1-Pyrrolidinyl)-2-propanone	C7 H13 N O	1.80533	127.1	14020.6	54151-38-1	--
pos09042	3	34538	70450	47997	19572	0.4078	2	10294	19004	14649	6158	0.4204	3.2765	1.7122	0.0478	0.8154	Up	--	--	--	653.929	5729.5	--	--
pos09196	5	12538	35627	24692	8838	0.358	3	50343	64772	56441	7469	0.1323	0.4375	1.1927	0.0117	0.7493	Down	R-L3	C25 H20 F N3 O	1.331	397.162	5153.11	--	C13824
pos09326	4	19278	63958	40620	18857	0.4642	4	5149	9701	7002	2210	0.3156	5.8006	2.5362	0.0012	0.4759	Up	--	--	--	619.396	7585.51	--	--
pos09541	3	42148	68970	53751	13771	0.2562	3	13766	22699	17294	4752	0.2748	3.108	1.636	0.0056	0.657	Up	Annosquamosin B	C19 H32 O3	19.027	308.237	5085.1	177742-56-2	--
pos09556	3	46846	58238	53758	6073	0.113	2	18684	31117	24900	8791	0.3531	2.1589	1.1103	0.0317	0.7855	Up	5',8,8''-Trihydroxy-3',3''',4',4''',5''',7',7''-heptamethoxy-5,5''-biflavan	C37 H40 O12	5.158	676.257	3619.3	--	--
pos09620	5	44273	70080	56067	9578	0.1708	3	11442	25807	18853	7193	0.3815	2.9738	1.5723	0.0013	0.4759	Up	--	--	--	385.02	8995.39	--	--
pos09849	3	34732	66675	46674	17429	0.3734	5	16875	34156	22852	6898	0.3019	2.0424	1.0303	0.0195	0.7493	Up	6-Hydroxykaempferol 3-methyl ether 6-glucoside	C22 H22 O12	1.334	478.108	4192.81	--	--
pos10262	4	22347	51998	34826	12952	0.3719	2	14023	14458	14240	307	0.0216	2.4456	1.2902	0.037	0.7859	Up	Avermectin A1a	C49 H74 O14	11.8369	886.511	3973.33	--	C11984
pos10329	3	24219	49263	34349	13189	0.384	2	5525	7782	6653	1595	0.2399	5.1626	2.3681	0.0128	0.7493	Up	NADPH	C21 H30 N7 O17 P3	5.86	745.097	6469.44	2646-71-1	C00005
pos10534	5	5876	14495	9907	3269	0.33	4	12232	49378	35232	16008	0.4544	0.2812	1.8303	0.0083	0.7493	Down	PG(18:4(6Z,9Z,12Z,15Z)/12:0)	C36 H63 O10 P	19.458	686.414	3920.64	--	--
pos10583	3	29300	36603	32068	3958	0.1235	4	6836	14861	10816	3834	0.3546	2.9648	1.5679	0.0041	0.6562	Up	--	--	--	1393.9	14384	--	--
pos10689	5	13581	45185	26151	11812	0.4517	5	7427	16844	12525	3758	0.3001	2.0878	1.062	0.0207	0.7493	Up	Methyl 3,4,5-trimethoxycinnamate	C13 H16 O5	7.609	252.099	6392.12	20329-96-8	--
pos10931	4	21090	47577	33574	11872	0.3536	5	9493	22194	16089	4655	0.2894	2.0868	1.0613	0.015	0.7493	Up	Musanolone C	C19 H14 O4	11.569	306.091	6032.37	--	--
pos10973	4	65428	100503	81969	16431	0.2005	2	30973	49303	40138	12961	0.3229	2.0422	1.0301	0.025	0.7493	Up	CGP71422	C29 H32 N7 O2	10.2738	510.267	5009.32	--	--
pos11015	5	48880	113711	86131	26162	0.3037	4	25262	52989	40131	13459	0.3354	2.1462	1.1018	0.0132	0.7493	Up	Metipranolol	C17 H27 N O4	8.413	309.194	22280.2	22664-55-7	C07915
pos11259	3	50071	102515	75655	26245	0.3469	4	22790	35777	30822	6223	0.2019	2.4545	1.2955	0.0097	0.7493	Up	Methyl 3-(2,3-dihydroxy-3-methylbutyl)-4-hydroxybenzoate	C13 H18 O5	1.49542	254.114	3538.64	117176-70-2	--
pos11600	4	7433	27952	21903	9755	0.4454	3	5795	7492	6394	951	0.1489	3.4255	1.7763	0.0341	0.7855	Up	2,5-Dimethyl-4-ethoxy-3(2H)-furanone	C8 H12 O3	6.49335	156.079	7836.47	65330-49-6	--
pos11731	3	37812	50033	43384	6181	0.1425	2	11349	15430	13389	2885	0.2155	3.2402	1.6961	0.0047	0.6562	Up	--	--	--	1061.49	2079.81	--	--
pos11916	3	29300	36603	32068	3958	0.1235	4	6836	14861	10816	3834	0.3546	2.9648	1.5679	0.0041	0.6562	Up	GlcNAcbeta1-3(GalNAcbeta1-4)Galbeta1-4Glcbeta-Cer(d18:1/24:1(15Z))	C70 H127 N3 O23	16.124	1377.88	14384	--	--
pos12113	5	13117	32684	24857	8766	0.3527	2	7757	12526	10141	3372	0.3325	2.451	1.2934	0.0459	0.8128	Up	--	--	--	330.941	3262.3	--	--
pos12291	4	5377	11225	9099	2560	0.2814	5	9311	25436	18380	7300	0.3972	0.4951	1.0142	0.0415	0.8	Down	1-O-alpha-D-glucopyranosyl-1,2-eicosandiol	C26 H52 O7	20.1154	476.373	3315.85	--	--
pos12389	4	27767	79727	59614	22351	0.3749	4	21823	30960	26528	4253	0.1603	2.2472	1.1681	0.0241	0.7493	Up	Lamtidine	C18 H28 N6 O	16.7012	344.233	10957.3	73278-54-3	C11804
pos12657	5	26057	63428	44535	14278	0.3206	4	7950	24761	16721	6882	0.4116	2.6633	1.4132	0.0074	0.7262	Up	--	--	--	3244.95	3760.77	--	--
pos13102	4	55762	132382	108196	35542	0.3285	5	18190	50327	31943	14188	0.4442	3.3871	1.7601	0.0039	0.6562	Up	Trimedlure	C12 H21 Cl O2	5.56448	232.126	24314.9	12002-53-8	--
pos13700	3	38385	95723	61384	30304	0.4937	5	12113	29874	23847	8361	0.3506	2.574	1.364	0.0255	0.7493	Up	tadalafil	C22 H19 N3 O4	1.49085	389.137	1599.68	171596-29-5	D02008
pos13802	2	8340	12144	10242	2689	0.2626	4	26934	34313	32306	3589	0.1111	0.317	1.6573	0.0013	0.4759	Down	Leukotriene D4 methyl ester	C26 H42 N2 O6 S	17.73	510.282	8925.81	--	--
pos14308	2	31395	34134	32764	1936	0.0591	2	6821	8871	7846	1449	0.1848	4.1759	2.0621	0.0091	0.7493	Up	Tryptophyl-Aspartate	C15 H17 N3 O5	0.93	319.114	4160.72	--	--
pos14560	2	23028	32818	27923	6922	0.2479	2	6282	9239	7760	2090	0.2694	3.5981	1.8472	0.0392	0.8	Up	Aculeacin A	C51 H82 N8 O17	10.32	1078.57	3761.42	58814-86-1	C01776
pos14572	3	17950	45415	30803	13816	0.4485	3	6671	9365	7804	1396	0.179	3.9468	1.9807	0.0101	0.7493	Up	--	--	--	782.163	4800.18	--	--
pos15117	2	28720	32952	30836	2992	0.097	2	71270	89027	80148	12556	0.1567	0.3847	1.3781	0.0184	0.7493	Down	L-gamma-Glutamyl-beta-phenyl-beta-L-alanine	C14 H18 N2 O5	4.86381	294.123	4696.56	10275-84-0	--
pos17321	2	23665	32959	28312	6571	0.2321	2	63828	85756	74792	15505	0.2073	0.3785	1.4015	0.0482	0.8154	Down	Terbinafine	C21 H25 N	4.844	291.193	12800.2	78628-80-5	C08079
pos17341	3	29449	76097	53856	23399	0.4345	3	10246	19556	13463	5279	0.3921	4.0002	2.0001	0.0177	0.7493	Up	Aminoparathion	C10 H16 N O3 P S	5.733	261.061	4976.41	3735-01-01	C06605
