# Supplementary material for: Characteristics of glucose and lipid metabolism and the interaction between gut microbiota and colonic mucosal immunity in pigs during cold exposure
Source: J Anim Sci Biotechnol. 2023 Jul 4;14:84. doi: 10.1186/s40104-023-00886-5 (PMC10318708; doi:10.1186/s40104-023-00886-5)
Supplement: Supplementary file 6 — Additional file 6: Table S6. Differential metabolites enriched in the plasma metabolome. [file 40104_2023_886_MOESM6_ESM.xlsx]

## Sheet: Yorhshire pigs (negtive)
#Compound_ID	DCS_Num	DCS_Min	DCS_Max	DCS_Mean	DCS_SD	DCS_RSD	DC_Num	DC_Min	DC_Max	DC_Mean	DC_SD	DC_RSD	Fold_Change	|log2(FC)|	P-value	P-adjust	Significant	Compound_Name	Formula	Retention_Time	Mass	Height	CAS_ID	KEGG_ID
neg0067	5	332398	634589	491104	123432	0.2513	5	117437	416739	231505	115143	0.4974	2.1214	1.085	0.0099	0.2375	Up	Ser Arg Thr	C13 H26 N6 O6	19.9268	362.192	124471	--	--
neg0090	5	24528	87772	50390	24426	0.4847	5	8215	33297	19155	9071	0.4735	2.6306	1.3954	0.0147	0.242	Up	Ile Arg Trp	C23 H35 N7 O4	9.82459	473.276	82434.8	--	--
neg0132	5	120407	230522	195369	44479	0.2277	5	44814	141994	86430	36016	0.4167	2.2604	1.1766	0.0048	0.1894	Up	1-Dehydro-9-fluoro-11-oxotestololactone	C19 H21 F O4	17.736	332.144	56931.8	--	C15387
neg0143	5	69046	199758	125112	48898	0.3908	5	37243	77313	52437	18484	0.3525	2.3859	1.2546	0.0061	0.191	Up	2-Heptenedioic acid, 4-oxo-	C7 H8 O5	1.37546	172.035	17616.6	502-51-2	--
neg0152	5	144626	240717	199638	42564	0.2132	5	37946	110343	74402	30146	0.4052	2.6832	1.424	0.0014	0.1593	Up	7,8-(2,2-Dimethylpyrano)-3,4'-dihydroxy-5-methoxyflavan	C21 H22 O5	18.2429	354.15	41241.3	--	--
neg0238	5	10680	34978	21026	9276	0.4412	4	7301	14191	9634	3144	0.3263	2.1823	1.1259	0.0262	0.2851	Up	Oxyapramycin	C21 H41 N5 O12	9.82632	555.278	25802	56283-52-4	C17997
neg0283	5	98597	118557	106315	7842	0.0738	5	21920	78551	52795	22534	0.4268	2.0137	1.0099	0.0265	0.2851	Up	3-尾-Hydroxyandrost-5-en-17-one sulfate	C19 H28 O5 S	18.9943	368.166	18024.9	--	--
neg0304	5	174804	481234	365401	120043	0.3285	5	73995	127358	97555	20230	0.2074	3.7456	1.9052	0.0002	0.1061	Up	D(-)-尾-hydroxy butyric acid	C4 H8 O3	1.39996	104.048	69393.1	300-85-6	C01089
neg0347	5	53197	92772	74971	14571	0.1944	4	7985	25610	16738	7229	0.4319	4.479	2.1632	0.0003	0.1061	Up	1-Dehydro-9-fluoro-11-oxotestololactone	C19 H21 F O4	17.875	332.144	12943	--	C15387
neg0400	5	37848	63017	48189	9403	0.1951	5	12062	36048	22150	8790	0.3968	2.1755	1.1214	0.0029	0.1593	Up	PA(15:0/0:0)	C18 H37 O7 P	18.2655	396.228	17678.1	--	--
neg0418	5	42649	58886	51069	6181	0.1211	5	15216	38523	24796	8794	0.3547	2.0595	1.0423	0.0016	0.1593	Up	Oseltamivir	C16 H28 N2 O4	18.5042	312.207	16202.2	196618-13-0	C08092
neg0474	5	10075	20215	15328	4374	0.2854	5	24702	54525	34626	11608	0.3352	0.4427	1.1757	0.0026	0.1593	Down	cholest-5,24-dien-3beta-ol 3-O-beta-D-glucopyranoside	C33 H54 O6	21.17	546.392	7321.53	--	--
neg0503	5	23522	44357	34485	8493	0.2463	4	10650	27524	17096	7704	0.4507	2.0171	1.0123	0.0144	0.242	Up	--	--	--	872.762	15406.5	--	--
neg0521	5	144626	240717	199638	42564	0.2132	5	37946	110343	74402	30146	0.4052	2.6832	1.424	0.0014	0.1593	Up	7,8-(2,2-Dimethylpyrano)-3,4'-dihydroxy-5-methoxyflavan	C21 H22 O5	18.2439	354.15	42075.5	--	--
neg0599	5	15755	30045	23739	6070	0.2557	4	7619	12152	10218	2115	0.207	2.3233	1.2161	0.0017	0.1593	Up	Asp Arg Asp	C14 H24 N6 O8	18.3681	404.165	13580.3	--	--
neg0691	5	13085	20115	16137	2640	0.1636	2	6068	8250	7159	1542	0.2155	2.2542	1.1726	0.0025	0.1593	Up	3-O-trans-Feruloyleuscaphic acid	C40 H56 O8	18.5059	664.396	4842.13	--	--

## Sheet: Yorkshire pigs (positive)
#Compound_ID	DCS_Num	DCS_Min	DCS_Max	DCS_Mean	DCS_SD	DCS_RSD	DC_Num	DC_Min	DC_Max	DC_Mean	DC_SD	DC_RSD	Fold_Change	|log2(FC)|	P-value	P-adjust	Significant	Compound_Name	Formula	Retention_Time	Mass	Height	CAS_ID	KEGG_ID
pos00154	5	147973	375281	233746	86755	0.3712	5	82685	206891	115666	51719	0.4471	2.0209	1.015	0.0137	0.3204	Up	Hydrocinchonine	C19 H24 N2 O	5.52838	296.186	1676021	485-65-4	--
pos00194	5	2012534	6405620	4356445	1732702	0.3977	5	1339370	2950570	2154999	693722	0.3219	2.0216	1.0155	0.0313	0.3821	Up	Geranyl phenylacetate	C18 H24 O2	6.17275	272.176	764427	102-22-7	--
pos00204	4	943740	2465716	1929894	676273	0.3504	3	4905130	6370377	5794719	781442	0.1349	0.333	1.5862	0.0078	0.2611	Down	--	--	--	777.538	601820	--	--
pos00217	2	49128	61958	55543	9072	0.1633	3	13750	26776	20709	6558	0.3167	2.682	1.4233	0.0321	0.3829	Up	3,4-Dimethyl-5-pentyl-2-furanheptanoic acid	C18 H30 O3	11.9401	294.222	1.37653e+06	92745-17-0	--
pos00219	5	569318	2024289	1166096	558244	0.4787	5	193906	771244	446531	206816	0.4632	2.6115	1.3849	0.0142	0.3204	Up	Sodium glycocholate	C26 H43 N O6	9.76712	465.312	418089	863-57-0	--
pos00405	5	412178	1379094	807412	369554	0.4577	5	153252	562105	330957	146697	0.4433	2.4396	1.2867	0.0154	0.3275	Up	GANT 61	C27 H35 N5	9.76712	429.291	785533	500579-04-4	--
pos00424	5	5962193	16565243	11441903	4077628	0.3564	5	2934153	9059271	5390425	2418573	0.4487	2.1226	1.0859	0.0194	0.3383	Up	Laccarin	C10 H14 N2 O2	2.936	194.106	267907	175669-28-0	--
pos00435	5	29473	70537	49741	18918	0.3803	5	21350	28953	24445	3155	0.1291	2.0348	1.0249	0.0072	0.261	Up	Dimetacrine	C20 H26 N2	7.1867	294.206	232457	3759-07-07	C12959
pos00437	2	41006	63833	52419	16141	0.3079	2	13513	18257	15885	3354	0.2112	3.2999	1.7224	0.0477	0.4273	Up	Parsonsine	C22 H33 N O8	7.32468	439.221	779264	72213-98-0	C10357
pos00504	5	44589	84207	61355	16196	0.264	5	8989	35584	21769	10372	0.4765	2.8184	1.4949	0.003	0.2526	Up	--	--	--	668.397	92375	--	--
pos00567	2	36912	59133	48022	15712	0.3272	5	11095	32179	19226	8458	0.44	2.4978	1.3206	0.0363	0.3932	Up	ox-LGD2	C20 H30 O6	9.16067	366.204	451042	--	--
pos00620	5	203748	690508	402675	187377	0.4653	5	70147	268318	159757	70723	0.4427	2.5205	1.3337	0.0147	0.3237	Up	--	--	--	447.301	32492.3	--	--
pos00741	5	527237	1659884	1145112	443437	0.3872	5	379128	743514	571426	169308	0.2963	2.004	1.0028	0.0279	0.3732	Up	N-Acetyl-leucyl-leucine	C14 H26 N2 O4	6.944	286.191	205248	--	C11333
pos00808	5	15839	30116	21350	5708	0.2674	5	18301	88017	68098	28274	0.4152	0.3135	1.6734	0.0106	0.3055	Down	Linalool 3,7-oxide beta-primeveroside	C21 H36 O11	6.51321	464.226	182990	--	--
pos00881	5	20841	76231	44157	21234	0.4809	5	53174	174243	126507	45069	0.3563	0.3491	1.5185	0.0073	0.261	Down	Decenedioic acid	C10 H16 O4	4.52404	200.104	208121	72879-22-2	--
pos00939	5	802093	2373447	1500791	579462	0.3861	5	2820297	3466808	3009425	269184	0.0894	0.4987	1.0038	0.0144	0.3204	Down	5-Acetyl-2,4-dimethyloxazole	C7 H9 N O2	1.02946	139.062	394284	23012-25-1	--
pos01133	3	93610	136185	114871	21287	0.1853	3	8895	12531	11315	2096	0.1852	10.1518	3.3437	0.0001	0.1947	Up	--	--	--	806.395	321682	--	--
pos01142	5	1141699	3718599	2335270	1074622	0.4602	5	688551	887484	810489	79482	0.0981	2.8813	1.5267	0.0139	0.3204	Up	Sakacin P	C9 H16 N2 O4	0.965957	216.112	249035	146240-19-9	--
pos01157	5	127226	411509	243253	108720	0.4469	5	45831	172484	99743	45671	0.4579	2.4388	1.2862	0.0145	0.3204	Up	PS(17:1(9Z)/0:0)	C23 H44 N O9 P	9.76712	509.276	35260.8	--	--
pos01311	5	71806	178752	110828	44710	0.4034	4	31693	70921	50086	16184	0.3231	2.2128	1.1458	0.0148	0.3239	Up	Glucosyl (E)-2,6-Dimethyl-2,5-heptadienoate	C15 H24 O7	6.59404	316.152	350718	261949-43-3	--
pos01375	5	235465	369807	292995	53162	0.1814	5	402674	900512	597695	199495	0.3338	0.4902	1.0285	0.0034	0.2526	Down	--	--	--	539.443	33898.2	--	--
pos01408	5	12839	28025	22127	6047	0.2733	4	5912	14755	10487	3764	0.359	2.11	1.0772	0.0139	0.3204	Up	Macrocarpal H	C28 H40 O6	6.62035	472.291	185984	179388-53-5	--
pos01611	5	376543	888591	602413	203174	0.3373	5	107688	333645	252100	88511	0.3511	2.3896	1.2568	0.0081	0.2667	Up	Sulindac sulfone	C20 H17 F O4 S	4.13737	372.08	97301	59973-80-7	--
pos01707	5	30271	108869	62228	28585	0.4594	5	16010	40223	25482	10270	0.4031	2.442	1.2881	0.0113	0.315	Up	Chlorotrianisene	C23 H21 Cl O3	4.65517	380.114	26906.2	569-57-3	--
pos01768	5	394180	985780	677928	265102	0.391	5	171162	325366	244002	69205	0.2836	2.7784	1.4742	0.0026	0.2526	Up	2-Hydroxynicotinic acid	C6 H5 N O3	0.930625	139.026	84107.7	609-71-2	--
pos01887	5	974423	1876765	1394765	328166	0.2353	5	414631	942096	599453	214783	0.3583	2.3267	1.2183	0.0014	0.2374	Up	--	--	--	1302.9	53715.7	--	--
pos01998	5	274802	800112	488007	205279	0.4206	5	213236	281471	243456	28688	0.1178	2.0045	1.0032	0.0305	0.3798	Up	--	--	--	1356.95	23130.4	--	--
pos02036	5	376543	888591	602447	203186	0.3373	5	107688	333645	252102	88511	0.3511	2.3897	1.2568	0.0081	0.2667	Up	Sulindac sulfone	C20 H17 F O4 S	4.13737	372.08	97301	59973-80-7	--
pos02144	5	64850	95568	74983	12909	0.1722	5	112165	319470	215191	96192	0.447	0.3485	1.521	0.003	0.2526	Down	PE(P-16:0/12:0)	C33 H66 N O7 P	20.97	619.448	55116.7	--	--
pos02228	3	109050	219230	152484	58672	0.3848	5	255398	551727	409240	140325	0.3429	0.3726	1.4243	0.0099	0.2954	Down	Methyl N-methylanthranilate	C9 H11 N O2	0.899111	165.076	55373.7	85-91-6	--
pos02511	5	9333	24219	16898	5584	0.3305	5	23253	46176	35263	9979	0.283	0.4792	1.0613	0.0068	0.261	Down	Montanol	C21 H36 O4	16.6498	352.261	70930	71117-50-5	C09137
pos02575	5	18192	56386	37274	14760	0.396	5	48413	107544	75207	21220	0.2822	0.4956	1.0127	0.0135	0.3204	Down	Tetrahydrocortisol	C21 H34 O5	13.1761	366.241	27444	1953-02-01	C05472
pos02769	5	33944	48748	37363	6375	0.1706	5	52174	157989	92116	44805	0.4864	0.4056	1.3018	0.0056	0.2532	Down	PE-Cer(d15:1(4E)/20:0(2OH))	C37 H75 N2 O7 P	19.015	690.525	41931.4	--	--
pos02903	5	41023	58037	45556	7056	0.1549	5	69893	225512	140160	69574	0.4964	0.325	1.6213	0.016	0.3275	Down	PE(P-20:0/13:0)	C38 H76 N O7 P	20.98	689.527	34849.4	--	--
pos02964	5	65314	159576	94630	38087	0.4025	5	96617	288683	217282	79139	0.3642	0.4355	1.1992	0.0129	0.3204	Down	Glycinoprenol 11	C55 H96 O	20.9101	772.749	29552.8	121254-98-6	--
pos02998	4	16786	47389	32244	15021	0.4658	5	44839	88434	66753	18293	0.274	0.483	1.0498	0.0209	0.3466	Down	Erinapyrone C	C8 H10 O5	1.15361	186.051	19416.2	157207-53-9	--
pos03152	5	578535	1975259	1148186	538593	0.4691	5	198165	775639	447412	207413	0.4636	2.5663	1.3597	0.0139	0.3204	Up	--	--	--	465.341	1.32215e+06	--	--
pos03207	5	98595	353350	242586	116317	0.4795	5	45367	165335	92921	43968	0.4732	2.6107	1.3844	0.0225	0.3494	Up	Isopulegone caffeate	C19 H24 O4	5.10258	316.165	12041.5	179694-78-1	--
pos03360	5	27711	68626	49615	18990	0.3828	5	80483	143622	113364	28899	0.2549	0.4377	1.1921	0.0046	0.2526	Down	2-arachidonoyl glycerol-d5	C23 H33 D5 O4	20.959	383.31	45633.5	--	--
pos03799	3	8828	11888	10616	1594	0.1502	5	15229	46876	28003	12131	0.4332	0.3791	1.3993	0.0139	0.3204	Down	--	--	--	642.451	27555.3	--	--
pos03958	5	82980	179421	131442	36610	0.2785	4	21892	42238	29056	9549	0.3287	4.5237	2.1775	0.0001	0.1947	Up	Fusarochromanone	C15 H20 N2 O4	6.27913	292.143	21855.3	104653-89-6	--
pos03985	5	104521	328264	207849	84495	0.4065	5	45296	135292	94434	36491	0.3864	2.201	1.1382	0.0219	0.3494	Up	alpha-D-Galactopyranuronosyl-(1->4)-alpha-D-galactopyranuronosyl-(1->4)-D-galacturonic acid	C18 H26 O19	4.66108	546.108	17585.6	6037-45-2	--
pos04020	5	32809	95389	61286	25652	0.4186	4	21506	26461	23872	2148	0.09	2.5673	1.3602	0.0132	0.3204	Up	Ceftazidime	C22 H23 N6 O7 S2	4.134	547.117	16141.7	72558-82-8	C06889
pos04128	3	61891	98937	76153	19939	0.2618	2	27216	31744	29480	3201	0.1086	2.5832	1.3692	0.0173	0.3338	Up	Quisqualic acid	C5 H7 N3 O5	1.934	189.039	25278.7	52809-07-1	C08296
pos04392	5	22599	93727	59357	25417	0.4282	5	80303	227616	124803	60524	0.485	0.4756	1.0721	0.0364	0.3932	Down	19-Hydroxydeacetylnomilinic acid 17-beta-D-glucopyranoside	C32 H46 O16	14.7027	686.28	31108.4	--	--
pos04439	2	195333	230155	212744	24622	0.1157	3	40985	77611	61874	18848	0.3046	3.4383	1.7817	0.016	0.3275	Up	1-(1-Pyrrolidinyl)-2-propanone	C7 H13 N O	1.80611	127.1	14020.6	54151-38-1	--
pos04478	5	21808	56023	37148	16633	0.4478	5	50213	131258	81890	38202	0.4665	0.4536	1.1404	0.0246	0.3647	Down	5,7-Diethyl-9-methyl-3E,5E,7E,9E-tridecatetraene	C18 H30	18.729	246.239	22061.7	--	--
pos04558	5	100781	327925	213684	94265	0.4411	5	213702	677514	457280	173346	0.3791	0.4673	1.0976	0.0274	0.371	Down	--	--	--	1370.89	15189.5	--	--
pos04803	3	14154	19871	17106	2863	0.1674	3	5398	7163	6242	885	0.1418	2.7406	1.4545	0.0014	0.2374	Up	Candoxatrilat	C20 H33 N O7	8.68	399.228	30507.1	123898-42-0	C11721
pos04943	5	59477	128968	91209	25088	0.2751	5	33435	46288	40943	6216	0.1518	2.2277	1.1556	0.0006	0.2177	Up	O-Acetylethanolamine	C4 H9 N O2	0.802458	103.063	18237.9	1854-30-4	--
pos04949	5	15304	47308	31684	13718	0.433	2	92687	93692	93189	710	0.0076	0.34	1.5564	0.0051	0.2526	Down	PI(20:5(5Z,8Z,11Z,14Z,17Z)/0:0)	C29 H47 O12 P	15.362	618.286	34936.8	--	--
pos04952	3	33833	96910	65960	31555	0.4784	5	6171	16470	11406	4465	0.3915	5.7829	2.5318	0.0023	0.2526	Up	--	--	--	387.264	319595	--	--
pos04955	5	388089	1217481	858842	348257	0.4055	5	179479	470315	296734	137709	0.4641	2.8943	1.5332	0.0065	0.2587	Up	--	--	--	1326.92	71129.5	--	--
pos05011	5	35586	155695	98844	45540	0.4607	3	12201	23861	18452	5875	0.3184	5.3567	2.4214	0.0049	0.2526	Up	dIMP	C10 H13 N4 O7 P	1.60991	332.048	24236.2	3393-18-8	C06196
pos05056	2	37145	40969	39057	2703	0.0692	3	72071	104074	88961	16075	0.1807	0.439	1.1876	0.0108	0.3081	Down	22-epi-Hippurin-1	C30 H48 O7	17.381	520.342	7534.01	--	--
pos05266	2	5326	5784	5555	323	0.0583	2	10849	11481	11165	446	0.04	0.4975	1.0071	0.0051	0.2526	Down	--	--	--	762.37	8678.2	--	--
pos05492	4	11591	31270	22388	8338	0.3724	4	24589	57519	45730	15015	0.3283	0.4896	1.0304	0.0469	0.4251	Down	Hexyl glucoside	C12 H24 O6	1.23373	264.159	13316.2	59080-45-4	--
pos05495	5	23563	97759	63296	30261	0.4781	5	104463	233448	170207	59649	0.3505	0.3719	1.4271	0.0082	0.269	Down	Pongamoside A	C23 H20 O9	7.36613	440.111	17446.6	--	--
pos05500	4	6362	10286	8275	2115	0.2556	4	10748	31597	21577	10208	0.4731	0.3835	1.3826	0.0221	0.3494	Down	6-Deoxyerythronolide B	C21 H38 O6	11.4889	386.268	21710.2	--	C03240
pos05658	5	20612	44885	33024	11569	0.3503	3	63938	85193	74486	10628	0.1427	0.4434	1.1735	0.0107	0.3072	Down	PE(P-20:0/15:1(9Z))	C40 H78 N O7 P	19.0511	715.548	15192.1	--	--
pos05713	2	86682	94196	90439	5313	0.0587	3	17167	36109	24249	10335	0.4262	3.7295	1.899	0.0193	0.3383	Up	CAY10598	C21 H29 N5 O2	8.30796	383.234	770231	346673-06-1	--
pos05715	2	169806	352862	261334	129440	0.4953	3	65810	93009	80542	13740	0.1706	3.2447	1.6981	0.0341	0.3855	Up	--	--	--	2654.82	24006.7	--	--
pos05756	2	17278	23374	20326	4310	0.2121	4	31733	61285	43554	13807	0.317	0.4667	1.0995	0.0422	0.4074	Down	--	--	--	229.17	5887.5	--	--
pos05825	5	101619	383575	250093	121388	0.4854	5	53087	167490	98294	42013	0.4274	2.5443	1.3473	0.0228	0.3494	Up	Isopulegone caffeate	C19 H24 O4	5.10442	316.166	10771.4	179694-78-1	--
pos05864	5	9745	17339	12969	2842	0.2192	5	16506	41055	29372	9148	0.3115	0.4416	1.1793	0.0024	0.2526	Down	Stearamide	C18 H37 N O	19.904	283.29	15259.4	124-26-5	C13846
pos05890	5	83883	147365	124003	24277	0.1958	5	145201	325424	253296	74024	0.2922	0.4896	1.0304	0.0045	0.2526	Down	Spirilloxanthin	C42 H60 O2	20.9704	596.456	6281.01	--	C15881
pos05948	5	30478	116289	77182	33441	0.4333	5	17713	55684	36419	15424	0.4235	2.1193	1.0836	0.0475	0.4272	Up	Acetyl-maltose	C14 H24 O12	6.176	384.128	9214.5	--	C02130
pos06002	5	13993	27631	19331	6726	0.3479	4	37079	65481	51812	12521	0.2417	0.3731	1.4224	0.0016	0.2409	Down	Anastatin B	C21 H14 O7	0.965864	378.069	5531.37	--	--
pos06185	5	63893	130442	93018	28792	0.3095	5	25358	57213	42242	13400	0.3172	2.202	1.1388	0.0054	0.2532	Up	Asn Ser Pro	C12 H20 N4 O6	6.1777	316.143	21732.8	--	--
pos06378	5	26883	49691	37596	8845	0.2353	5	46586	135158	76550	37971	0.496	0.4911	1.0258	0.0237	0.3566	Down	PS(15:0/16:1(9Z))	C37 H70 N O10 P	17.0707	719.473	13390.2	--	--
pos06444	5	104521	328264	207849	84495	0.4065	5	45296	135292	94434	36491	0.3864	2.201	1.1382	0.0219	0.3494	Up	alpha-D-Galactopyranuronosyl-(1->4)-alpha-D-galactopyranuronosyl-(1->4)-D-galacturonic acid	C18 H26 O19	4.66108	546.108	21531.5	6037-45-2	--
pos06534	5	104521	328264	207849	84495	0.4065	5	45296	135292	94436	36490	0.3864	2.201	1.1381	0.0219	0.3494	Up	alpha-D-Galactopyranuronosyl-(1->4)-alpha-D-galactopyranuronosyl-(1->4)-D-galacturonic acid	C18 H26 O19	4.66108	546.108	21531.5	6037-45-2	--
pos06625	5	15186	27468	20936	4435	0.2118	5	19329	72879	46892	22768	0.4856	0.4465	1.1634	0.0249	0.3648	Down	--	--	--	484.377	9749.5	--	--
pos06683	5	195316	421180	321427	84576	0.2631	5	66763	130817	112435	26653	0.2371	2.8588	1.5154	0.0004	0.2044	Up	(all-E)-1,8,10-Heptadecatriene-4,6-diyne-3,12-diol	C17 H22 O2	5.52487	258.159	169564	143966-10-3	--
pos06725	5	7942	30715	18168	8413	0.4631	5	25272	56884	38000	13097	0.3447	0.4781	1.0646	0.0191	0.3383	Down	Cer(d20:0/18:0)	C38 H77 N O3	20.5819	595.594	5578.08	--	--
pos06749	3	5537	8704	6777	1691	0.2496	5	10549	39242	24079	10220	0.4244	0.2814	1.8291	0.0069	0.261	Down	Butyl 3-O-caffeoylquinate	C20 H26 O9	8.6145	410.158	16604.4	132741-56-1	--
pos06789	4	6362	10286	8275	2115	0.2556	4	10748	34057	22192	11052	0.498	0.3729	1.4232	0.0235	0.3566	Down	6-Deoxyerythronolide B	C21 H38 O6	11.4889	386.268	21710.2	--	C03240
pos06800	5	11021	25373	19579	5815	0.297	5	47591	105565	68081	22530	0.3309	0.2876	1.7979	0.0003	0.1947	Down	Synaptolepis factor K1	C36 H54 O8	21.147	614.383	11218.1	66268-94-8	C09192
pos06917	4	14071	26076	18389	5277	0.287	2	5354	5600	5477	173	0.0318	3.3575	1.7474	0.004	0.2526	Up	N-stearoyl taurine	C20 H41 N O4 S	7.83581	391.283	33238.2	63155-80-6	--
pos06999	5	37611	145086	97458	46937	0.4816	5	254431	352552	284801	39294	0.138	0.3422	1.5471	0.0115	0.3168	Down	N-(1-Deoxy-1-fructosyl)methionine	C11 H21 N O7 S	1.29929	311.106	69485.1	20638-92-0	--
pos07074	5	27452	62631	40246	13384	0.3326	5	41520	118326	82797	28180	0.3404	0.4861	1.0407	0.0131	0.3204	Down	6-Methyl 2-galloylgalactarate	C14 H16 O12	4.425	376.065	1796.07	--	--
pos07116	5	9423	14946	12476	2121	0.17	4	18042	36202	25507	8873	0.3479	0.4891	1.0317	0.0063	0.2559	Down	Protoverine	C27 H43 N O9	8.6819	525.293	13046.4	76-45-9	C10817
pos07230	5	9241	20990	15402	5265	0.3419	5	28115	75505	40218	20002	0.4974	0.383	1.3847	0.0051	0.2526	Down	23-trans-p-Coumaroyloxytormentic acid	C39 H54 O8	21.431	650.38	12634.6	144604-14-8	--
pos07375	4	8242	13717	10986	2662	0.2423	4	19998	30657	24700	4596	0.1861	0.4448	1.1689	0.0018	0.2477	Down	--	--	--	538.325	10078.6	--	--
pos07378	4	38362	70681	48505	15189	0.3132	2	17424	21739	19581	3051	0.1558	2.4771	1.3086	0.0171	0.3338	Up	--	--	--	2796.77	8289.56	--	--
pos07617	5	512633	1746553	1014665	473899	0.4671	5	171120	681974	393191	183199	0.4659	2.5806	1.3677	0.0136	0.3204	Up	--	--	--	487.293	1.32215e+06	--	--
pos07685	4	9803	14552	12013	2099	0.1748	4	15036	39884	27159	10745	0.3957	0.4423	1.1768	0.0156	0.3275	Down	3-methoxy Limaprost	C23 H40 O6	13.205	412.283	13964.3	--	--
pos07769	5	23563	97759	63671	30191	0.4742	5	54629	233442	160261	75445	0.4708	0.3973	1.3317	0.0379	0.3946	Down	Pongamoside A	C23 H20 O9	7.36429	440.111	17770.6	--	--
pos07848	4	34844	82538	59964	19740	0.3292	4	16674	37953	28884	8880	0.3075	2.076	1.0538	0.0285	0.3737	Up	beta-nicotinamide D-ribonucleotide	C11 H16 N2 O8 P	4.131	335.071	13246.7	--	--
pos08082	5	10520	23691	16656	5349	0.3212	5	24157	55680	42494	11449	0.2694	0.392	1.3512	0.0017	0.2415	Down	DG(18:2(9Z,12Z)/0:0/18:2(9Z,12Z)) (d5)	C39 H63 D5 O5	20.913	621.539	11084.6	--	--
pos08282	5	17662	44128	28568	12020	0.4208	3	7572	15318	12087	4029	0.3334	2.3634	1.2409	0.0289	0.3737	Up	Flazasulfuron	C13 H12 F3 N5 O5 S	1.614	407.05	4807.9	104040-78-0	C18441
pos08297	4	15876	35630	22861	8731	0.3819	3	28884	63416	51573	19655	0.3811	0.4433	1.1737	0.0435	0.4115	Down	--	--	--	284.286	14289.1	--	--
pos08462	5	5530	12221	9065	2394	0.2641	4	16645	30571	23837	6041	0.2535	0.3803	1.3947	0.0013	0.2374	Down	--	--	--	539.977	10578.5	--	--
pos08555	5	6686	11175	9365	1722	0.1839	4	17269	29640	23594	5232	0.2218	0.3969	1.333	0.0004	0.1986	Down	--	--	--	523.65	8406.72	--	--
pos08809	5	76737	146215	111677	27062	0.2423	5	28291	67065	54515	15795	0.2897	2.0486	1.0346	0.0055	0.2532	Up	(-)-Amurensisin	C22 H16 O10	4.13456	440.068	7049.1	--	--
pos08832	4	7943	10771	9045	1357	0.1501	4	17683	25425	21918	3299	0.1505	0.4127	1.2768	0.0002	0.1947	Down	--	--	--	508.974	9444.5	--	--
pos08850	5	6033	11877	8689	2168	0.2495	4	15217	26716	21639	4821	0.2228	0.4016	1.3162	0.0008	0.2186	Down	--	--	--	495.95	9627.13	--	--
pos08921	5	6338	12942	9945	2472	0.2486	4	18508	26263	22324	3183	0.1426	0.4455	1.1665	0.0009	0.2221	Down	--	--	--	510.626	12068.8	--	--
pos09019	5	26789	85342	55501	23874	0.4302	4	17211	23131	19927	2469	0.1239	2.7852	1.4778	0.0133	0.3204	Up	alpha-D-Galactopyranuronosyl-(1->4)-alpha-D-galactopyranuronosyl-(1->4)-D-galacturonic acid	C18 H26 O19	4.135	546.108	16141.7	6037-45-2	--
pos09316	4	18850	24829	21998	2812	0.1279	3	5916	12826	9433	3456	0.3664	2.3319	1.2215	0.0072	0.261	Up	--	--	--	953.537	7063.99	--	--
pos09416	5	5667	12000	9183	2460	0.2679	4	15272	27428	21026	5014	0.2385	0.4368	1.1951	0.0025	0.2526	Down	--	--	--	553	7336.74	--	--
pos09446	5	7953	31505	21441	9357	0.4364	5	36745	54501	44901	6669	0.1485	0.4775	1.0663	0.0309	0.381	Down	7E,10-undecadien-4-olide	C11 H16 O2	7.44996	180.116	12421.3	--	--
pos09466	4	6265	7609	7114	595	0.0837	4	13457	24538	19628	4657	0.2373	0.3625	1.4641	0.0003	0.1947	Down	--	--	--	567.676	6449.21	--	--
pos09532	5	5122	10974	8354	2444	0.2925	4	15846	29671	22471	5687	0.2531	0.3718	1.4275	0.0014	0.2374	Down	--	--	--	554.652	8218.16	--	--
pos09648	5	108960	318714	216800	83142	0.3835	5	67260	143094	107731	28735	0.2667	2.0124	1.0089	0.0193	0.3383	Up	Arginyl-Alanine	C9 H19 N5 O3	4.547	245.147	26653.9	--	--
pos09891	5	36570	145157	83484	40723	0.4878	5	133766	300092	180000	68318	0.3795	0.4638	1.1084	0.016	0.3275	Down	Ifosfamide	C7 H15 Cl2 N2 O2 P	4.014	260.025	27062	3778-73-2	C07047
pos10191	5	7890	19465	13730	4334	0.3157	5	24342	46309	35354	7977	0.2256	0.3883	1.3646	0.0008	0.2186	Down	2,3-Dihydro-3-hydroxy-6-methoxy-2,2-dimethyl-4H-1-benzopyran-4-one	C12 H14 O4	6.252	222.088	7403.46	31298-69-8	--
pos10247	5	7463	21962	13959	5196	0.3722	5	31994	54879	38106	9804	0.2573	0.3663	1.4488	0.0008	0.2186	Down	Cyclophosphamide	C7 H15 Cl2 N2 O2 P	4.795	260.025	8679.7	50-18-0	C06933
pos10561	5	5558	14064	11290	3611	0.3199	5	18460	32284	26912	5787	0.215	0.4195	1.2532	0.0022	0.2526	Down	Rosarin	C20 H28 O10	7.52895	428.169	3076.52	84954-93-8	--
pos10580	5	15151	59380	34417	16402	0.4766	4	8160	18561	14264	4425	0.3103	2.4128	1.2707	0.0281	0.3737	Up	--	--	--	834.129	4196.91	--	--
pos10584	4	8499	20440	15342	5234	0.3411	5	19898	56570	41075	13623	0.3317	0.3735	1.4207	0.0077	0.2611	Down	Schleicherastatin 5	C29 H48 O3	21.428	444.362	4938.45	256445-58-6	--
pos10792	5	23563	97759	63671	30191	0.4742	5	54629	233442	159990	75063	0.4692	0.398	1.3293	0.0379	0.3946	Down	Pongamoside A	C23 H20 O9	7.36429	440.111	17770.6	--	--
pos10830	4	10095	32083	20935	9445	0.4512	3	5476	10176	8235	2454	0.2981	2.542	1.346	0.0468	0.4245	Up	Gentamicin C2	C20 H41 N5 O7	13.614	463.301	7444.41	25876-11-3	C02033
pos10843	2	37903	41403	39653	2474	0.0624	3	74381	131018	103008	28323	0.275	0.3849	1.3773	0.0227	0.3494	Down	Isolinderanolide	C21 H36 O3	15.34	336.269	19701.5	139559-06-1	--
pos10919	5	19595	68618	56465	20767	0.3678	5	19229	29587	24657	5060	0.2052	2.29	1.1953	0.0199	0.3399	Up	--	--	--	443.141	3679.77	--	--
pos10973	4	20949	36943	28902	7060	0.2443	2	8130	9612	8871	1047	0.1181	3.2581	1.704	0.004	0.2526	Up	CGP71422	C29 H32 N7 O2	10.2738	510.267	5009.32	--	--
pos11062	3	6923	20344	13915	6728	0.4835	5	17518	41056	29587	10314	0.3486	0.4703	1.0883	0.0465	0.423	Down	Urolithin B 3-O-glucuronide	C19 H16 O9	7.405	388.078	6776.83	--	--
pos11555	5	6302	23314	15207	6331	0.4163	5	16376	46972	30761	11923	0.3876	0.4944	1.0163	0.0361	0.3932	Down	Catalposide	C22 H26 O12	1.103	482.143	2447.14	6736-85-2	C09775
pos11710	3	18944	38718	25931	11089	0.4276	3	6191	9458	7312	1859	0.2543	3.5464	1.8264	0.01	0.2983	Up	(L-Seryl)adenylate	C13 H19 N6 O9 P	1.614	434.093	3301.53	--	C05820
pos12022	3	24872	29691	26874	2510	0.0934	4	6179	10750	7733	2113	0.2733	3.475	1.797	0.0005	0.2066	Up	Ganglioside GM2 (d18:1/12:0)	C61 H109 N3 O26	8.39	1299.73	3036	104443-57-4	C04884
pos12318	5	9350	39417	26076	11264	0.432	3	5206	11477	7507	3452	0.4599	3.4736	1.7964	0.0185	0.3383	Up	Ethylketocyclazocine	C19 H25 N O2	10.3152	299.193	11330	36292-66-7	C11795
pos12338	2	60972	114103	87537	37569	0.4292	2	5493	6672	6082	833	0.1371	14.3917	3.8472	0.0153	0.3275	Up	--	--	--	310.308	297934	--	--
pos12661	5	134020	466357	296854	126350	0.4256	5	398030	841511	676380	177110	0.2618	0.4389	1.1881	0.0086	0.2757	Down	3-methyl sulfolene	C5 H8 O2 S	0.956542	132.025	22667.6	--	--
pos12875	5	41453	123272	77753	31756	0.4084	5	16840	54882	32455	13891	0.428	2.3957	1.2604	0.0111	0.3131	Up	Arachidonoyl-1-thio-Glycerol	C23 H38 O3 S	9.76704	394.254	74385.5	--	--
pos12980	5	36282	113580	71203	29026	0.4077	5	13975	48312	29112	12284	0.422	2.4458	1.2903	0.0113	0.3156	Up	Isomorellic acid	C33 H36 O8	9.76804	560.239	43517.4	--	--
pos13005	2	642349	1095571	868960	320476	0.3688	3	205357	367617	301820	85366	0.2828	2.8791	1.5256	0.0411	0.4038	Up	PG(16:0/20:0)	C42 H83 O10 P	17.964	778.568	61076.6	--	--
pos14055	4	11500	23465	15726	5595	0.3558	3	5495	11509	7801	3242	0.4157	2.0159	1.0114	0.0485	0.4294	Up	Tipranavir	C31 H33 F3 N2 O5 S	11.7185	602.201	5385.14	174484-41-4	--
pos14242	3	11714	20616	15937	4468	0.2804	4	25491	42714	36152	7488	0.2071	0.4408	1.1817	0.0077	0.2611	Down	2,3,3-Triphenylacrylonitrile	C21 H15 N	5.864	281.119	5203.3	6304-33-2	C14599
pos14951	2	230947	357867	294407	89745	0.3048	3	55229	75830	67657	10939	0.1617	4.3514	2.1215	0.0059	0.2532	Up	1-(1-Pyrrolidinyl)-2-propanone	C7 H13 N O	0.975412	127.1	34342.8	54151-38-1	--
pos17230	5	13863	24153	18615	4944	0.2656	3	7297	11116	8992	1945	0.2163	2.0702	1.0497	0.0078	0.2611	Up	His Met Trp	C22 H28 N6 O4 S	1.002	472.191	6396.03	--	--
